# Supplementary material for: Phasmarhabditis zhejiangensis sp. nov. (Nematoda: Rhabditidae), a new rhabditid nematode from Zhejiang, China
Source: PLoS One. 2020 Nov 9;15(11):e0241413. doi: 10.1371/journal.pone.0241413 (PMC7652337; doi:10.1371/journal.pone.0241413)
Supplement: S1 File — (ZIP) [file pone.0241413.s001.zip]

Archive with 4 entries (3 files):
- supporting information/
- supporting information/Z3H93XY7_coverletter_edited_final.docx
- supporting information/Z3H93XY7_Highlights_edited_final.docx
- supporting information/Z3H93XY7_Main_Document_edited_final.docx
